# Supplementary material for: Feasibility Study on the Use of NO2 and PM2.5 Sensors for Exposure Assessment and Indoor Source Apportionment at Fixed Locations
Source: Sensors (Basel). 2024 Sep 5;24(17):5767. doi: 10.3390/s24175767 (PMC11398243; doi:10.3390/s24175767)
Supplement: Supplementary file 1 [file sensors-24-05767-s001.zip]

Archive with 1 entries (1 files):
- sensors-3137902-supplementary.pdf
